# Supplementary material for: Depth of the Steroid Core Location Determines the Mode of Na,K-ATPase Inhibition by Cardiotonic Steroids
Source: Int J Mol Sci. 2021 Dec 9;22(24):13268. doi: 10.3390/ijms222413268 (PMC8708600; doi:10.3390/ijms222413268)
Supplement: Supplementary file 1 [file ijms-22-13268-s001.zip]

Archive with 1 entries (1 files):
- ijms-1467721-supplementary.pdf
